# Supplementary material for: BRAF and MEK Inhibitors Affect Dendritic-Cell Maturation and T-Cell Stimulation
Source: Int J Mol Sci. 2021 Nov 4;22(21):11951. doi: 10.3390/ijms222111951 (PMC8585071; doi:10.3390/ijms222111951)
Supplement: Supplementary file 1 [file ijms-22-11951-s001.zip]

Archive with 1 entries (1 files):
- ijms-1432596-supplementary.pdf
